# Supplementary material for: Parametric Study of Planetary Milling to Produce Cu-CuO Powders for Pore Formation by Oxide Reduction
Source: Materials (Basel). 2023 Aug 1;16(15):5407. doi: 10.3390/ma16155407 (PMC10420238; doi:10.3390/ma16155407)
Supplement: Supplementary file 1 [file materials-16-05407-s001.zip]

Archive with 1 entries (1 files):
- materials-2509164-supplementary.pdf
